# Supplementary material for: Constitutively active RAS prolongs Cdc42 signalling, while MAPK signalling is attenuated during fission yeast mating
Source: PLoS Genet. 2026 Apr 17;22(4):e1012117. doi: 10.1371/journal.pgen.1012117 (PMC13108886; doi:10.1371/journal.pgen.1012117)
Supplement: S1 Table — Model parameters and opimised values. (XLSX) [file pgen.1012117.s023.xlsx]

## Sheet: TableM4
Table S1. Model parameters and opimized values
		Model A	Model B	Model C
ppSpk1: constant to normalize the efficiency of the Western blot (compared to that of tSpk1)	k12	0.869264	1.54448	2.02271
aCdc42: constant to convert CRIB-GFP[%] to the Western blot signal (of tSpk1)	k19	0.889325	14.586	9.82541
time: nitrogen starvation become effective at this time [x0.5 hr] after the removal of nitrogen in the experiments	k24	3.88013	3.35774	2.74917
time: the steapness parameter of the nitrogen starvation	k25	0.65144	0.00119304	0.00480428
aRas1: [aRas1] at the ras1.G17V mutant	k22	9.58085	0.0237024	0.252779
ppByr1: [ppByr1] at the byr1.DD mutant	k23	1.40383	0.047477	0.158245
Ste11: activation constant due to nitrogen starvation	k1	1.96678	4.08934	5.78543
Ste11: activation constant due to ppSpk1	k2	0.657989	6.77589	20.5309
Ste11: basal inactivation constant (due to degradation)	k3	2.93035	8.69551	24.4129
Pherome Sensing Unit (PSU) including Ste4/6: activation constant due to Ste11	k4	7.15173	14.7992	28.5889
PSU including Ste4/6: basal inactivation constant	k5	17.2808	17.5489	7.21638
aRas1: activation constant due to PSU including Ste4/6	k7	5.80506	25.2229	2.83459
aRas1: basal inactivation constant	k8	0.111676	0.236072	0.254286
aCdc42: activation constant due to aRas1	k9	3.30598	14.3223	0.36357
aCdc42: basal inactivation constant	k10	4.60082	6.04375	0.258837
aCdc42: inactivation constant due to nitrogen	k11	0.256065	1.01669	0.0105126
ppByr1: activation constant due to PSU including Ste4/6	k13	30.1865	18.0641	5.46841
ppByr1: activation constant due to aRas1	k14	0.126871	0.210334	322.846
ppByr1: activation constant due to aCdc42	k15	48.0999	21.0758	0.123602
ppByr1: basal inactivation constant	k16	16.8114	0.104623	0.543431
ppByr1: inactivation constant due to nitrogen	k26	0.0989756	0.599901	0.475355
tSpk1: activation constant due to Ste11	k17	4.09679	2.76057	2.17714
tSpk1: basal inactivation constant	k18	1.54898	1.23496	0.656792
ppSpk1: activation constant due to ppByr1	k20	14.2578	12.4963	1.20062
ppSpk1: basal inactivation constant	k21	8.87914	0.917295	0.686312
PSU including Ste4/6: inactivation constant due to ppSpk1	k6		36614.7	3447.85
ppSpk1: activation constant due to aCdc42	k27			11.9455
aCdc42: inactivation constant due to ppSpk1 in the ras1.G17V mutant	k28			3.61837
ppByr1: inactivation constant due to ppSpk1 in the ras1.G17V mutant	k29			18.4602
maximum log-likelihood	lmax	-610.745	-141.839	-109.074
the number of parameters	k	25	26	29
AIC (Akaike Information Criterion)	AIC	1271.49	335.678	276.148
